# Supplementary material for: Methylammonium‐Free Ink for Blade‐Coating of Pure‐Phase α‐FAPbI3 Perovskite Films in Air
Source: Adv Sci (Weinh). 2024 Oct 22;11(46):2410266. doi: 10.1002/advs.202410266 (PMC11633507; doi:10.1002/advs.202410266)
Supplement: Supplementary file 5 — Supporting Information [file ADVS-11-2410266-s003.zip]

Archive with 3 entries (2 files):
- advs202410266-sup-0005-cif/
- advs202410266-sup-0005-cif/FAPbI3 with IMD.cif
- advs202410266-sup-0005-cif/FAPbI3 without IMD.cif
