# Supplementary material for: Methylammonium‐Free Ink for Blade‐Coating of Pure‐Phase α‐FAPbI3 Perovskite Films in Air
Source: Adv Sci (Weinh). 2024 Oct 22;11(46):2410266. doi: 10.1002/advs.202410266 (PMC11633507; doi:10.1002/advs.202410266)
Supplement: Supplementary file 5 — Supporting Information [file ADVS-11-2410266-s003.zip › advs202410266-sup-0005-cif/FAPbI3 with IMD.cif]

#======================================================================
# CRYSTAL DATA
#----------------------------------------------------------------------
data_VESTA_phase_1

_chemical_name_common                  'delta-Formamidinium_Lead_Iodide       '
_cell_length_a                         8.762610
_cell_length_b                         27.945314
_cell_length_c                         24.504694
_cell_angle_alpha                      93.299377
_cell_angle_beta                       89.953316
_cell_angle_gamma                      122.035812
_cell_volume                           5075.212321
_space_group_name_H-M_alt              'P 1'
_space_group_IT_number                 1

loop_
_space_group_symop_operation_xyz
   'x, y, z'
   'x, y, z+1/3'
   'x, y, z+2/3'
   'x, y+1/3, z'
   'x, y+1/3, z+1/3'
   'x, y+1/3, z+2/3'
   'x, y+2/3, z'
   'x, y+2/3, z+1/3'
   'x, y+2/3, z+2/3'

loop_
   _atom_site_label
   _atom_site_occupancy
   _atom_site_fract_x
   _atom_site_fract_y
   _atom_site_fract_z
   _atom_site_adp_type
   _atom_site_U_iso_or_equiv
   _atom_site_type_symbol
   Pb1        1.0     0.917989     0.654690     0.274371    Uiso  ? Pb
   Pb2        1.0     0.933587     0.644392     0.121819    Uiso  ? Pb
   I/1        1.0     0.642590     0.020882     0.975994    Uiso  ? I/
   I/2        1.0     0.724640     0.225811     0.021183    Uiso  ? I/
   I/3        1.0     0.216381     0.060333     0.034795    Uiso  ? I/
   I/4        1.0     0.181123     0.283824     0.203858    Uiso  ? I/
   I/5        1.0     0.143417     0.095992     0.204873    Uiso  ? I/
   I/6        1.0     0.579314     0.235375     0.188773    Uiso  ? I/
   N/1        1.0     0.278503     0.208689     0.982363    Uiso  ? N/
   N/2        1.0     0.367642     0.254964     0.069315    Uiso  ? N/
   N/3        1.0     0.866571     0.145126     0.242694    Uiso  ? N/
   N/4        1.0     0.556424     0.108460     0.241630    Uiso  ? N/
   N/5        1.0     0.629760     0.072228     0.122895    Uiso  ? N/
   N/6        1.0     0.903718     0.103492     0.093986    Uiso  ? N/
   C/1        1.0     0.309501     0.210134     0.035264    Uiso  ? C/
   C/2        1.0     0.724938     0.149156     0.236862    Uiso  ? C/
   C/3        1.0     0.679741     0.125774     0.101188    Uiso  ? C/
   C/4        1.0     0.875242     0.148854     0.082861    Uiso  ? C/
   C/5        1.0     0.753287     0.058289     0.112154    Uiso  ? C/
   H/1        1.0     0.280801     0.170616     0.051887    Uiso  ? H/
   H/2        1.0     0.322416     0.245339     0.296189    Uiso  ? H/
   H/3        1.0     0.245854     0.173078     0.291439    Uiso  ? H/
   H/4        1.0     0.422903     0.294255     0.054118    Uiso  ? H/
   H/5        1.0     0.408127     0.253994     0.108429    Uiso  ? H/
   H/6        1.0     0.748769     0.189883     0.225503    Uiso  ? H/
   H/7        1.0     0.856284     0.108124     0.252005    Uiso  ? H/
   H/8        1.0     0.989508     0.179737     0.234426    Uiso  ? H/
   H/9        1.0     0.522342     0.069108     0.252966    Uiso  ? H/
   H/10       1.0     0.455017     0.115829     0.234709    Uiso  ? H/
   H/11       1.0     0.505077     0.043601     0.135769    Uiso  ? H/
   H/12       1.0     0.993967     0.096995     0.073878    Uiso  ? H/
   H/13       1.0     0.973833     0.188484     0.106247    Uiso  ? H/
   H/14       1.0     0.886956     0.156567     0.039072    Uiso  ? H/
   H/15       1.0     0.589385     0.119026     0.066526    Uiso  ? H/
   H/16       1.0     0.671661     0.154505     0.131981    Uiso  ? H/
   O/1        1.0     0.728181     0.010171     0.118862    Uiso  ? O/
