# Supplementary material for: Methylammonium‐Free Ink for Blade‐Coating of Pure‐Phase α‐FAPbI3 Perovskite Films in Air
Source: Adv Sci (Weinh). 2024 Oct 22;11(46):2410266. doi: 10.1002/advs.202410266 (PMC11633507; doi:10.1002/advs.202410266)
Supplement: Supplementary file 5 — Supporting Information [file ADVS-11-2410266-s003.zip › advs202410266-sup-0005-cif/FAPbI3 without IMD.cif]

#======================================================================
# CRYSTAL DATA
#----------------------------------------------------------------------
data_VESTA_phase_1

_chemical_name_common                  'delta-Formamidinium_Lead_Iodide       '
_cell_length_a                         8.734708
_cell_length_b                         25.699562
_cell_length_c                         23.842140
_cell_angle_alpha                      88.822495
_cell_angle_beta                       93.139282
_cell_angle_gamma                      120.525040
_cell_volume                           4603.203483
_space_group_name_H-M_alt              'P 1'
_space_group_IT_number                 1

loop_
_space_group_symop_operation_xyz
   'x, y, z'
   'x, y, z+1/3'
   'x, y, z+2/3'
   'x, y+1/3, z'
   'x, y+1/3, z+1/3'
   'x, y+1/3, z+2/3'
   'x, y+2/3, z'
   'x, y+2/3, z+1/3'
   'x, y+2/3, z+2/3'

loop_
   _atom_site_label
   _atom_site_occupancy
   _atom_site_fract_x
   _atom_site_fract_y
   _atom_site_fract_z
   _atom_site_adp_type
   _atom_site_U_iso_or_equiv
   _atom_site_type_symbol
   Pb1        1.0     0.986368     0.004185     0.968072    Uiso  ? Pb
   Pb2        1.0     0.984604     0.003649     0.134478    Uiso  ? Pb
   I/1        1.0     0.809736     0.058130     0.047492    Uiso  ? I/
   I/2        1.0     0.827316     0.222026     0.048234    Uiso  ? I/
   I/3        1.0     0.327779     0.065157     0.060092    Uiso  ? I/
   I/4        1.0     0.162162     0.283233     0.224255    Uiso  ? I/
   I/5        1.0     0.150539     0.119625     0.216200    Uiso  ? I/
   I/6        1.0     0.647880     0.277201     0.214108    Uiso  ? I/
   N/1        1.0     0.371575     0.238359     0.004549    Uiso  ? N/
   N/2        1.0     0.243778     0.221815     0.091145    Uiso  ? N/
   N/3        1.0     0.677800     0.106346     0.174072    Uiso  ? N/
   N/4        1.0     0.564322     0.114783     0.257400    Uiso  ? N/
   C/1        1.0     0.368089     0.227552     0.058690    Uiso  ? C/
   C/2        1.0     0.686346     0.113361     0.228789    Uiso  ? C/
   H/1        1.0     0.477164     0.223039     0.078062    Uiso  ? H/
   H/2        1.0     0.278837     0.245162     0.316009    Uiso  ? H/
   H/3        1.0     0.476826     0.244592     0.982494    Uiso  ? H/
   H/4        1.0     0.135239     0.224532     0.076324    Uiso  ? H/
   H/5        1.0     0.249356     0.211945     0.132663    Uiso  ? H/
   H/6        1.0     0.804481     0.118415     0.252170    Uiso  ? H/
   H/7        1.0     0.570061     0.098832     0.148427    Uiso  ? H/
   H/8        1.0     0.776656     0.103976     0.155432    Uiso  ? H/
   H/9        1.0     0.450339     0.111303     0.239031    Uiso  ? H/
   H/10       1.0     0.581726     0.120125     0.300023    Uiso  ? H/
